# Supplementary material for: Favorable outcome of patients with lung adenocarcinoma harboring POLE mutations and expressing high PD-L1
Source: Mol Cancer. 2018 Apr 12;17:81. doi: 10.1186/s12943-018-0832-y (PMC5897927; doi:10.1186/s12943-018-0832-y)
Supplement: Supplementary file 3 — Table S1. Descriptive characteristics of the POLE-mutant and -wild TCGA LUSC patients. Table S2 Descriptive characteristics of the POLE-mutant and -wild TCGA LUAD patients. Table S3. Descriptive characteristics of the Mut-High and -Low TCGA LUAD patients. Table S4. Descriptive characteristics of the Mut-High and -Low TCGA LUSC patients. (XLSX 14 kb) [file 12943_2018_832_MOESM3_ESM.xlsx]

## Sheet: Table S1
Table S1. Descriptive characteristics of the POLE-mutant and -wild TCGA LUSC patients.
	POLE-mutant (n = 28)	POLE-wildtype (n = 469)
Age at diagnosis, year, mean (sd)	68.9 (7.0)	67.2 (8.7)
Gender, n (%)
Male	21 (75)	346 (73.8)
Female	7 (25)	123 (26.2)
Pathologic Stage, n (%)
Stage I	12 (42.9)	230 (49.0)
Stage II	9 (32.1)	154 (32.8)
Stage III	6 (21.4)	78 (16.6)
Stage IV	1 (3.6)	6 (1.3)
Missing	0 (0)	1 (0.2)
New neoplasm event, n (%)
Distant Metastasis	3 (10.7)	20 (4.3)
Distant Metastasis|New Primary Tumor	0 (0)	2 (0.4)
Locoregional Recurrence	2 (7.1)	20 (4.3)
Locoregional Recurrence|Distant Metastasis	0 (0)	1 (0.2)
New Primary Tumor	2 (7.1)	7 (1.5)
None	21 (75)	419 (89.3)
Tobacco smoking history, n (%)
Current smoker	6 (21.4)	127 (27.1)
Current reformed smoker	20 (64.5)	315 (67.2)
Non-smoker	1 (3.2)	16 (3.4)
Unknown	1 (3.2)	11 (2.3)

## Sheet: Table S2
Table S2. Descriptive characteristics of the POLE-mutant and -wild TCGA LUAD patients.
	POLE-mutant (n = 31)	POLE-wildtype (n = 482)
Age at diagnosis, year, mean (sd)	64.7 (12.7)	65.4 (9.8)
Gender, n (%)
Male	13 (41.9)	226 (46.9)
Female	18 (58.1)	256 (53.1)
Pathologic Stage, n (%)
Stage I	17 (54.8)	261 (54.1)
Stage II	6 (19.4)	118 (24.5)
Stage III	6 (19.4)	76 (15.8)
Stage IV	2 (6.4)	25 (5.2)
Missing	0 (0)	2 (0.4)
New neoplasm event, n (%)
Distant Metastasis	6 (19.4)	55 (11.4)
Distant Metastasis|New Primary Tumor	0 (0)	1 (0.2)
Locoregional Recurrence	1 (3.2)	41 (8.5)
Locoregional Recurrence|Distant Metastasis	0 (0)	5 (1.0)
New Primary Tumor	1 (3.2)	10 (2.1)
None	23 (74.2)	370 (76.8)
Tobacco smoking history, n (%)
Current smoker	9 (29.0)	112 (26.2)
Current reformed smoker	20 (64.5)	286 (67.3)
Non-smoker	1 (3.2)	71 (16.6)
Unknown	1 (3.2)	13 (0.3)

## Sheet: Table S3
Table S3. Descriptive characteristics of the Mut-High and -Low TCGA LUAD patients.
	Mut-High (n = 6)	Mut-Low (n=24)
Age at diagnosis, year, mean (sd)	63.2 (6.9)	70.2 (6.5)
Gender, n (%)
Male	5 (83.3)	16 (72.7)
Female	1 (16.7)	6 (27.3)
Pathologic Stage, n (%)
Stage I	2 (33.3)	10 (45.5)
Stage II	2 (33.3)	7 (31.8)
Stage III	2 (33.3)	4 (18.2)
Stage IV	0 (0)	1 (4.5)
Missing	0 (0)	0 (0)
New neoplasm event, n (%)
Distant Metastasis	0 (0)	3 (13.6)
Distant Metastasis|New Primary Tumor	0 (0)	0 (0)
Locoregional Recurrence	1 (16.7)	1 (4.5)
Locoregional Recurrence|Distant Metastasis	0 (0)	0 (0)
New Primary Tumor	1 (16.7)	1 (4.5)
None	4 (66.7)	17 (77.3)
Tobacco smoking history, n (%)
Current smoker	1 (16.7)	5 (22.7)
Current reformed smoker	5 (83.3)	15 (68.2)
Non-smoker	0 (0)	1 (4.5)
Unknown	0 (0)	1 (4.5)

## Sheet: Table S4
Table S4. Descriptive characteristics of the Mut-High and -Low TCGA LUSC patients
	Mut-High (n = 6)	Mut-Low (n=22)
Age at diagnosis, year, mean (sd)	65.67 (7.8)	65.8 (12.3)
Gender, n (%)
Male	2 (33.3)	11 (45.8)
Female	4 (66.7)	13 (54.2)
Pathologic Stage, n (%)
Stage I	4 (66.7)	12 (50)
Stage II	2 (33.3)	4 (16.7)
Stage III	0 (0)	6 (25)
Stage IV	0 (0)	2 (8.3)
Missing	0 (0)	0 (0)
New neoplasm event, n (%)
Distant Metastasis	1 (16.7)	5 (20.8)
Distant Metastasis|New Primary Tumor	0 (0)	0 (0)
Locoregional Recurrence	1 (16.7)	0 (0)
Locoregional Recurrence|Distant Metastasis	0 (0)	0 (0)
New Primary Tumor	1 (16.7)	0 (0)
None	3 (50)	19 (79.1)
Tobacco smoking history, n (%)
Current smoker	1 (16.7)	7 (29.2)
Current reformed smoker	5 (83.3)	15 (62.5)
Non-smoker	0 (0)	1 (4.2)
Unknown	0 (0)	1 (4.2)
